# Supplementary material for: QTL mapping and improvement of pre-harvest sprouting resistance using japonica weedy rice
Source: Front Plant Sci. 2023 Jun 5;14:1194058. doi: 10.3389/fpls.2023.1194058 (PMC10277695; doi:10.3389/fpls.2023.1194058)
Supplement: Supplementary file 3 [file Table_1.xlsx]

## Sheet: Sheet1
	Supplementary Table 1. Segregation ratio of pre-harvested sprouting (PHS) in the 157 RIL lines.
	Reference point	Segregation	No. of plants					X2 value
	(RF)		Rb	M	S	Total		03:01:00	12:03:01	09:03:04
	RF-Ia	R:Sb	88	-	69	157		4.17**	-	-
	RF-II	R:S	109	-	48	157		2.60ns	-	-
	RF-III	R:M:S	88	31	32	157		-	-	1.24ns
	RF-IV	R:M:S	109	20	28	157		-	-	11.10**
	a) RF-I (R:S = 5% or less: over 5%), RF-II (R:S = 10% or less: over 10%), RF-III (R:M:S = 5% or less: 5-15%: over 15%), and RF-III (R:M:S = 10% or less: 10-20%: over 20%)
	b) R is low PHS, M is moderate PHS, and S is high PHS
	ns: Not significant
	Significance levels: *P < 0.05, **P < 0.01
