# Supplementary material for: QTL mapping and improvement of pre-harvest sprouting resistance using japonica weedy rice
Source: Front Plant Sci. 2023 Jun 5;14:1194058. doi: 10.3389/fpls.2023.1194058 (PMC10277695; doi:10.3389/fpls.2023.1194058)
Supplement: Supplementary file 4 [file Table_2.xlsx]

## Sheet: Sheet1
	Supplementary Table 2. Summary of the linkage map constructed for QTL analysis.
	Chromosome	Used	Polymorphic	Polymorphism	Anchored	Lengthb	AMIc
		markers	markers	(%)	markersa	(cM)	(cM)
	1	850	150	17.66	64	131.3	2.08
	2	660	88	13.33	38	48.7	1.31
	3	683	102	14.93	40	134.3	3.44
	4	646	28	4.33	15	60.4	4.31
	5	509	27	5.3	15	356.58	25.47
	6	551	106	19.23	21	221.6	11.08
	7	524	60	11.45	20	31.3	1.64
	8	545	98	17.98	50	186.3	3.8
	9	455	133	29.23	35	68.7	2.02
	10	472	73	15.46	26	80.7	3.22
	11	631	128	20.38	29	76.6	2.73
	12	572	31	5.41	15	284.5	20.32
	Total (average)	7098	1024	(14.42)	368	140.1	(6.78)
	a) Number of selected markers
	b) Chromosomal length
	c) Average marker interval
