# Supplementary material for: QTL mapping and improvement of pre-harvest sprouting resistance using japonica weedy rice
Source: Front Plant Sci. 2023 Jun 5;14:1194058. doi: 10.3389/fpls.2023.1194058 (PMC10277695; doi:10.3389/fpls.2023.1194058)
Supplement: Supplementary file 5 [file Table_3.xlsx]

## Sheet: Sheet1
	Supplementary Table 3. List of CAPs markers in the target region of qPH7.
	Marker name	Poly-morphisma	Positionb	TM	Product size	Restrict enzyme	F	R
			(bp)	(°C)
	cPH7_1	O	23558763	64	776	DraI	GTGCACGCACCGCATCGTATG	GGTGAAGTAGGGGCCGGATGG
	cPH7_2	O	23562168	55	791	HaeIII	AGTTTGATCAGTCACTGGTG	AGGATGCAATTT3CATTAGTC
	cPH7_3	O	23562860	55	796	DdeI	TTGTTGTGTAGCTACCAAGTC	TCCAACAAGAGCTACCATATG
	cPH7_4	X	23565170	64	773	HinfI	TGGCGGCGAGAAGAGATGGTG	GCGGCCTAGCTGTCTGTTCGG
	cPH7_5	X	23565603	64	770	AluI	GCCGAAAACCATAAAGGGCGCC	CGAGAAGACCAAGGGATCTGGCG
	cPH7_6	X	23571920	64	793	DraI	TTCTGTCGGTCCCGCACACAG	CCATTCTAGGGGCAAACGGCG
	cPH7_7	O	23575579	55	780	EcoRI	TGCGAACATACAAAAGGATTG	AGTAATACTTTTGGCCTGTCG
	cPH7_8	O	23579761	64	790	DdeI	AGTTCGCGCAATCTTTTAGCCCC	ACTCCGCATGGATTGACGGCC
	cPH7_9	O	23579949	64	797	TaqI	GCTAGGAGAACACCTGTTGCCATC	GATAGGGACCTCTTCGCCGCC
	cPH7_10	O	23588066	55	758	HaeIII	TGGTACTGTGGCTTAAATCTG	ATTTCCTTCTTGAAGGCGTC
	cPH7_11	O	23598078	64	798	AluI	AGATGACCACGTTGGACGGGC	ACAAAGACGACCACAAGCGGC
	cPH7_12	X	23600018	64	777	HinfI	TCTCGGGGAGAAGCAGAGGCC	TCAGGTGTTGGGAAGATCGTTGTG
	cPH7_13	O	23601759	55	770	DdeI	ATCTGTATGACTTAAGGCACG	ACTAAACTGTGCTAAATTGCG
	cPH7-14	X	23618675	55.48	798	AluI	GTTTGAACACCTGCATGAAG	TCGCAAATTAGTCGCAATATG
	cPH7-15	X	23618675	55.48	796	AluI	"	GCAAATTAGTCGCAATATGTG
	cPH7-16	X	23662134	54.3	793	TaqI	GTAACAGTGTAGCAAGTCTTC	TATATATAGGTCAGGCCAACG
	cPH7-17	X	23662134	54.3	797	TaqI	"	TGTGTATATATAGGTCAGGCC
	cPH7-18	O	23703527	55.03	800	HaeIII	TAGAGGAGTACAATGGCAAAG	GTATACTGTATACTCCTCCAGG
	cPH7-19	O	23703527	55.05	799	HaeIII	AGAGGAGTACAATGGCAAAG	"
	cPH7-20	X	23742308	64.96	800	AluI	TGAGACCCCTTCGCTTGTGGC	AGGTGGCTCTAGTGGAGGAAGAAG
	cPH7-21	X	23742308	63.41	799	AluI	GAGACCCCTTCGCTTGTGGC	"
	cPH7-22	O	23761731	54.3	797	TaqI	CCATCTTCCAATCATCTTTCC	GCTATGAACCCTGCATAAATG
	cPH7-23	O	23761731	54.3	783	TaqI	"	ATAAATGCCCCGTATAGATCC
	a) The presence of qPH7 (O: positive, X: negative qPH7)
	b) Physical position on chromosome 7
