# Supplementary material for: QTL mapping and improvement of pre-harvest sprouting resistance using japonica weedy rice
Source: Front Plant Sci. 2023 Jun 5;14:1194058. doi: 10.3389/fpls.2023.1194058 (PMC10277695; doi:10.3389/fpls.2023.1194058)
Supplement: Supplementary file 6 [file Table_4.xlsx]

## Sheet: Sheet1
	Supplementary Table 4. List of ORFs within the target region for pPH7.
