# Supplementary material for: QTL mapping and improvement of pre-harvest sprouting resistance using japonica weedy rice
Source: Front Plant Sci. 2023 Jun 5;14:1194058. doi: 10.3389/fpls.2023.1194058 (PMC10277695; doi:10.3389/fpls.2023.1194058)
Supplement: Supplementary file 7 [file Table_5.xlsx]

## Sheet: Sheet1
	Supplementary Table 5. Gain traits and physicochemical characteristics of parents and three selected PHS-resistant lines.
	Parents and lines	Grain traits					Physicochemical characteristic
		Length	Width	Thickness	TGWa		CKb	ADVc	Protein (%)	Amylose (%)
								(1-7)
	Hwayeong	4.88a	3.04a	2.10a	26.4a		0/1	4.9ab	6.5a	17.4b
	Wandoaengmi6	4.57d	2.74b	1.81b	22.8ab		0/0	5.2a	5.9b	19.0ab
	HW20	4.79b	2.60d	1.90b	21.8b		1/1	5.0a	6.4a	18.2b
	HW23	4.74c	2.69c	1.90b	20.4b		1/1	4.5b	5.8b	17.5b
	HW36	4.56d	2.75b	2.03a	23.0ab		0/1	5.1a	5.6b	20.9a
	a) 1,000-grain weight of intact seed of rice
	b) CK: chalkiness
	c) ADV: alkali digestive value
