# Supplementary material for: QTL mapping and improvement of pre-harvest sprouting resistance using japonica weedy rice
Source: Front Plant Sci. 2023 Jun 5;14:1194058. doi: 10.3389/fpls.2023.1194058 (PMC10277695; doi:10.3389/fpls.2023.1194058)
Supplement: Supplementary file 8 [file Table_6.xlsx]

## Sheet: Sheet1
	Supplementary Table 6. List of CAPs markers within the target region of qPH2.
	Marker name	Poly-morphism a	Positionb	TM (℃)	Product	Restrict enzyme	F	R
			(bp)		size
	cPH2-1	O	32327475	55	770	BglII	AGCCTTCACTTCTGATACAAG	GCATATGATTTCATTCGGTCC
	cPH2-2	O	32327475	55	788	BglII	GTTCTGAACTTTAGGCTTAGC	GCATATGATTTCATTCGGTCC
	cPH2-3	O	32354395	55	760	EcoRV	AAGTAGAAAGCAGATCTGGAC	CACTAATGGAGTAAACGATGC
	cPH2-4	O	32354395	55	755	EcoRV	AAGTAGAAAGCAGATCTGGAC	ATGGAGTAAACGATGCTACTC
	cPH2-5	X	32360106	55	800	HhaI	TCACGCTGCAATAATTAATTAAC	ATTAGGATGGAGAAGGTGAAG
	cPH2-6	X	32360106	55	800	HhaI	TTAATTAATTAACCAATCGACCG	GAATGCGAGAGATTAATGGTG
	cPH2-7	X	32371489	55	771	DraI	TGTCACATGAGGTTAACAGAG	ACTAGTGGATAGCTTCACTCC
	cPH2-8	X	32371489	55	769	DraI	TCACATGAGGTTAACAGAGAG	ACTAGTGGATAGCTTCACTCC
	cPH2-9	X	32374877	64	797	BstUI	GTGGCAGCTCCTTAAAGGTCATCG	AGGAACACGCGGTAGTCGAGC
	cPH2-10	X	32374877	64	799	BstUI	GTGGCAGCTCCTTAAAGGTCATCG	CGAGGAACACGCGGTAGTCGAG
	cPH2-11	X	32380597	64	782	BglI	TCTGGCTTTGCTCAAGGTTGATGC	GTCTGGGGCGCCGACCTC
	cPH2-12	X	32380597	64	781	BglI	CTGGCTTTGCTCAAGGTTGATGC	GTCTGGGGCGCCGACCTC
	cPH2-13	X	32388958	55	795	SspI	TGGAAGTGGATACTGACAATC	AATCTTACCAATCCTCCATGC
	cPH2-14	X	32388958	55	786	SspI	ATACTGACAATCTCTCGGTTG	AATCTTACCAATCCTCCATGC
	cPH2-15	X	32396000	64	765	BslI	TCCATTGGTGCGAGTCAGGGC	TGGCGTACCGAAATAGGAGTGGG
	cPH2-16	X	32396000	64	764	BslI	TCCATTGGTGCGAGTCAGGGC	GGCGTACCGAAATAGGAGTGGGTG
	a) The presence of qPH2 (O: positive, X: negative qPH2)
	b) Physical position on chromosome 2
